# Supplementary material for: LncRNA7503 decreases peach (Prunus persica) branch number and angle by inducing pre-miR395a degradation and reducing bioactive BR content
Source: Mol Hortic. 2026 May 7;6:31. doi: 10.1186/s43897-025-00215-6 (PMC13151148; doi:10.1186/s43897-025-00215-6)
Supplement: Supplementary file 6 — Supplementary Material 6. Table S1. qRT-PCR data of peach seedlings transient expressed PpCYP734A14 and miR395a. [file 43897_2025_215_MOESM6_ESM.xlsx]

## Sheet: Overexpressing PpCYP734A14
Table S1 The data of quantitative real-time PCR
Table S1-1 The data of expression analysis among transgenetic lines overexpressing PpCYP734A14
cDNA	Gene name	CT	Average value		cDNA	Gene name	CT	△CT	△△CT	2-△△CT
35S：SAK	actin	18.521	18.585		35S：SAK	PpCYP734A14	26.722	8.137	-0.0793333	1.05653
35S：SAK	actin	18.59			35S：SAK	PpCYP734A15	26.758	8.173	-0.0433333	1.03049
35S：SAK	actin	18.644			35S：SAK	PpCYP734A16	26.924	8.339	0.122667	0.918488
35S:PpCYP734A14-1	actin	20.391	20.416		35S:PpCYP734A14-1	PpCYP734A18	27.82	7.404	-0.812333	1.75605
35S:PpCYP734A14-1	actin	20.551			35S:PpCYP734A14-1	PpCYP734A19	27.652	7.236	-0.980333	1.97292
35S:PpCYP734A14-1	actin	20.306			35S:PpCYP734A14-1	PpCYP734A20	27.823	7.407	-0.809333	1.7524
35S:PpCYP734A14-2	actin	19.476	20.253		35S:PpCYP734A14-2	PpCYP734A22	25.92	5.667	-2.54933	5.85364
35S:PpCYP734A14-2	actin	20.23			35S:PpCYP734A14-2	PpCYP734A23	26.261	6.008	-2.20833	4.62141
35S:PpCYP734A14-2	actin	21.053			35S:PpCYP734A14-2	PpCYP734A24	26.163	5.91	-2.30633	4.94624
35S:PpCYP734A14-3	actin	20.78	20.7227		35S:PpCYP734A14-3	PpCYP734A26	27.632	6.90933	-1.307	2.47426
35S:PpCYP734A14-3	actin	20.716			35S:PpCYP734A14-3	PpCYP734A27	27.698	6.97533	-1.241	2.36362
35S:PpCYP734A14-3	actin	20.672			35S:PpCYP734A14-3	PpCYP734A28	27.723	7.00033	-1.216	2.32302
35S:PpCYP734A14-4	actin	21.358	21.3517		35S:PpCYP734A14-4	PpCYP734A30	27.628	6.27633	-1.94	3.83706
35S:PpCYP734A14-4	actin	21.362			35S:PpCYP734A14-4	PpCYP734A31	27.706	6.35433	-1.862	3.63511
35S:PpCYP734A14-4	actin	21.335			35S:PpCYP734A14-4	PpCYP734A32	27.632	6.28033	-1.936	3.82643
35S:PpCYP734A14-5	actin	20.342	20.3567		35S:PpCYP734A14-5	PpCYP734A34	27.388	7.03133	-1.185	2.27363
35S:PpCYP734A14-5	actin	20.358			35S:PpCYP734A14-5	PpCYP734A35	27.366	7.00933	-1.207	2.30857
35S:PpCYP734A14-5	actin	20.37			35S:PpCYP734A14-5	PpCYP734A36	27.604	7.24733	-0.969	1.95748
35S:PpCYP734A14-6	actin	20.392	19.9157		35S:PpCYP734A14-6	PpCYP734A18	24.885	4.96933	-3.247	9.49389
35S:PpCYP734A14-5	actin	19.347			35S:PpCYP734A14-5	PpCYP734A19	24.946	5.03033	-3.186	9.10084
35S:PpCYP734A14-5	actin	20.008			35S:PpCYP734A14-5	PpCYP734A20	25.005	5.08933	-3.127	8.73616
35S:PpCYP734A14-7	actin	19.85	19.7153		35S:PpCYP734A14-7	PpCYP734A22	25.831	6.11567	-2.10067	4.28908
35S:PpCYP734A14-7	actin	19.105			35S:PpCYP734A14-7	PpCYP734A23	25.589	5.87367	-2.34267	5.07239
35S:PpCYP734A14-7	actin	20.191			35S:PpCYP734A14-7	PpCYP734A24	25.072	5.35667	-2.85967	7.25848
35S:PpCYP734A14-8	actin	18.483	18.4783		35S:PpCYP734A14-8	PpCYP734A26	24.027	5.54867	-2.46	5.50217
35S:PpCYP734A14-8	actin	18.707			35S:PpCYP734A14-8	PpCYP734A27	24.096	5.61767	-2.391	5.24521
35S:PpCYP734A14-8	actin	18.245			35S:PpCYP734A14-8	PpCYP734A28	24.367	5.88867	-2.12	4.34694
35S:PpCYP734A14-9	actin	20.293	20.0713		35S:PpCYP734A14-9	PpCYP734A30	25.31	6.019	-1.98967	3.97145
35S:PpCYP734A14-9	actin	19.913			35S:PpCYP734A14-9	PpCYP734A31	25.949	6.658	-1.35067	2.5503
35S:PpCYP734A14-9	actin	20.008			35S:PpCYP734A14-9	PpCYP734A32	25.209	5.918	-2.09067	4.25945
35S:PpCYP734A14-10	actin	18.48	18.4773		35S:PpCYP734A14-10	PpCYP734A30	23.227	4.74967	-3.259	9.57319
35S:PpCYP734A14-10	actin	18.607			35S:PpCYP734A14-10	PpCYP734A31	23.196	4.71867	-3.29	9.78112
35S:PpCYP734A14-10	actin	18.345			35S:PpCYP734A14-10	PpCYP734A32	23.467	4.98967	-3.019	8.10606
35S:PpCYP734A14-11	actin	10.9549	10.9948		35S:PpCYP734A14-11	PpCYP734A26	26.821	5.46067	-2.75567	6.75365
35S:PpCYP734A14-11	actin	10.9333			35S:PpCYP734A14-11	PpCYP734A27	26.574	5.21367	-3.00267	8.0148
35S:PpCYP734A14-11	actin	11.0962			35S:PpCYP734A14-11	PpCYP734A28	26.517	5.15667	-3.05967	8.3378
35S:PpCYP734A14-12	actin	18.883	18.8117		35S:PpCYP734A14-12	PpCYP734A30	24.027	5.21533	-2.79333	6.9323
35S:PpCYP734A14-12	actin	18.707			35S:PpCYP734A14-12	PpCYP734A31	24.096	5.28433	-2.72433	6.60855
35S:PpCYP734A14-12	actin	18.845			35S:PpCYP734A14-12	PpCYP734A32	24.367	5.55533	-2.45333	5.4768
35S:PpCYP734A14-13	actin	19.117	19.4907		35S:PpCYP734A14-13	PpCYP734A26	25.132	5.64133	-2.36733	5.15987
35S:PpCYP734A14-13	actin	19.347			35S:PpCYP734A14-13	PpCYP734A27	24.946	5.45533	-2.55333	5.86989
35S:PpCYP734A14-13	actin	20.008			35S:PpCYP734A14-13	PpCYP734A28	25.005	5.51433	-2.49433	5.63468
35S:PpCYP734A14-14	actin	21.193	21.034		35S:PpCYP734A14-14	PpCYP734A30	27.24	6.206	-1.80267	3.48864
35S:PpCYP734A14-14	actin	20.938			35S:PpCYP734A14-14	PpCYP734A31	26.855	5.821	-2.18767	4.55568
35S:PpCYP734A14-14	actin	20.971			35S:PpCYP734A14-14	PpCYP734A32	27.008	5.974	-2.03467	4.09728
35S:PpCYP734A14-15	actin	19.85	19.252		35S:PpCYP734A14-15	PpCYP734A26	25.831	6.579	-1.42967	2.69384
35S:PpCYP734A14-15	actin	19.105			35S:PpCYP734A14-15	PpCYP734A27	25.589	6.337	-1.67167	3.18582
35S:PpCYP734A14-15	actin	18.801			35S:PpCYP734A14-15	PpCYP734A28	26.043	6.791	-1.21767	2.3257
35S:PpCYP734A14-16	actin	21.325	20.9753		35S:PpCYP734A14-16	PpCYP734A26	26.821	5.84567	-2.163	4.47845
35S:PpCYP734A14-16	actin	20.938			35S:PpCYP734A14-16	PpCYP734A27	26.574	5.59867	-2.41	5.31474
35S:PpCYP734A14-16	actin	20.663			35S:PpCYP734A14-16	PpCYP734A28	27.003	6.02767	-1.981	3.94767
35S:PpCYP734A14-17	actin	21.358	21.3183		35S:PpCYP734A14-17	PpCYP734A30	27.795	6.47667	-1.532	2.89186
35S:PpCYP734A14-17	actin	21.262			35S:PpCYP734A14-17	PpCYP734A31	27.706	6.38767	-1.621	3.07588
35S:PpCYP734A14-17	actin	21.335			35S:PpCYP734A14-17	PpCYP734A32	27.632	6.31367	-1.695	3.23777
35S:PpCYP734A14-18	actin	18.993	19.121		35S:PpCYP734A14-18	PpCYP734A34	25.698	6.577	-1.43167	2.69758
35S:PpCYP734A14-18	actin	19.122			35S:PpCYP734A14-18	PpCYP734A35	25.625	6.504	-1.50467	2.83759
35S:PpCYP734A14-18	actin	19.248			35S:PpCYP734A14-18	PpCYP734A36	25.868	6.747	-1.26167	2.39773

## Sheet: Silencing PpCYP734A14
Table S1-2 The data of expression analysis among transgenetic lines silencing PpCYP734A14
cDNA	Gene name	CT	Average value		cDNA	Gene name	CT	△CT	△△CT	2-△△CT
TRV2	actin	18.789	18.6743		TRV2	PpCYP734A14	26.722	8.04767	0.039	0.973329
TRV2	actin	18.59			TRV2	PpCYP734A15	26.758	8.08367	0.075	0.949342
TRV2	actin	18.644			TRV2	PpCYP734A16	26.569	7.89467	-0.114	1.08222
TRV2:PpCYP734A14-1	actin	20.1643	20.3197		TRV2:PpCYP734A14-1	PpCYP734A18	30.5447	1.39619	1.39619	0.37993
TRV2:PpCYP734A14-1	actin	20.4829			TRV2:PpCYP734A14-1	PpCYP734A19	30.2885	1.14008	1.14008	0.453736
TRV2:PpCYP734A14-1	actin	20.3119			TRV2:PpCYP734A14-1	PpCYP734A20	29.3932	0.244735	0.244735	0.843971
TRV2:PpCYP734A14-2	actin	20.5159	20.4625		TRV2:PpCYP734A14-2	PpCYP734A22	30.0117	9.54917	1.54051	0.343765
TRV2:PpCYP734A14-2	actin	20.4829			TRV2:PpCYP734A14-2	PpCYP734A23	30.2985	9.83606	1.82739	0.281774
TRV2:PpCYP734A14-2	actin	20.3886			TRV2:PpCYP734A14-2	PpCYP734A24	29.4032	8.94071	0.932048	0.524114
TRV2:PpCYP734A14-3	actin	19.5928	19.9697		TRV2:PpCYP734A14-3	PpCYP734A26	29.1485	9.17876	1.17009	0.444393
TRV2:PpCYP734A14-3	actin	19.9277			TRV2:PpCYP734A14-3	PpCYP734A27	30.2985	10.3288	2.32017	0.200244
TRV2:PpCYP734A14-3	actin	20.3886			TRV2:PpCYP734A14-3	PpCYP734A28	29.4032	9.43349	1.42483	0.372464
TRV2:PpCYP734A14-4	actin	17.168	17.7757		TRV2:PpCYP734A14-4	PpCYP734A30	27.099	9.32333	1.31467	0.402018
TRV2:PpCYP734A14-4	actin	17.731			TRV2:PpCYP734A14-4	PpCYP734A31	27.565	9.78933	1.78067	0.291049
TRV2:PpCYP734A14-4	actin	18.428			TRV2:PpCYP734A14-4	PpCYP734A32	27.185	9.40933	1.40067	0.378754
TRV2:PpCYP734A14-5	actin	22.231	22.6227		TRV2:PpCYP734A14-5	PpCYP734A34	31.325	8.70233	0.693667	0.61828
TRV2:PpCYP734A14-5	actin	22.822			TRV2:PpCYP734A14-5	PpCYP734A35	31.015	8.39233	0.383667	0.766487
TRV2:PpCYP734A14-5	actin	22.815			TRV2:PpCYP734A14-5	PpCYP734A36	30.99	8.36733	0.358667	0.779885
TRV2:PpCYP734A14-6	actin	22.031	22.4777		TRV2:PpCYP734A14-6	PpCYP734A18	30.925	8.44733	0.438667	0.737816
TRV2:PpCYP734A14-6	actin	22.811			TRV2:PpCYP734A14-6	PpCYP734A19	31.115	8.63733	0.628667	0.646774
TRV2:PpCYP734A14-6	actin	22.591			TRV2:PpCYP734A14-6	PpCYP734A20	30.99	8.51233	0.503667	0.705312
TRV2:PpCYP734A14-7	actin	21.031	21.1443		TRV2:PpCYP734A14-7	PpCYP734A22	30.25	9.10567	1.097	0.467488
TRV2:PpCYP734A14-7	actin	20.811			TRV2:PpCYP734A14-7	PpCYP734A23	29.915	8.77067	0.762	0.589678
TRV2:PpCYP734A14-7	actin	21.591			TRV2:PpCYP734A14-7	PpCYP734A24	30.57	9.42567	1.417	0.37449
TRV2:PpCYP734A14-8	actin	18.169	18.2227		TRV2:PpCYP734A14-8	PpCYP734A26	27.101	8.87833	0.869667	0.547273
TRV2:PpCYP734A14-8	actin	18.464			TRV2:PpCYP734A14-8	PpCYP734A27	26.908	8.68533	0.676667	0.625609
TRV2:PpCYP734A14-8	actin	18.035			TRV2:PpCYP734A14-8	PpCYP734A28	26.99	8.76733	0.758667	0.591042
TRV2:PpCYP734A14-9	actin	20.2043	20.3397		TRV2:PpCYP734A14-9	PpCYP734A30	32.5447	12.2049	4.19628	0.05455
TRV2:PpCYP734A14-9	actin	20.3329			TRV2:PpCYP734A14-9	PpCYP734A31	31.2885	10.9488	2.94016	0.130294
TRV2:PpCYP734A14-9	actin	20.4819			TRV2:PpCYP734A14-9	PpCYP734A32	31.5032	11.1635	3.15482	0.112281
TRV2:PpCYP734A14-10	actin	17.9873	18.5506		TRV2:PpCYP734A14-10	PpCYP734A34	27.9134	9.36282	1.35416	0.391163
TRV2:PpCYP734A14-10	actin	18.8059			TRV2:PpCYP734A14-10	PpCYP734A35	27.5835	9.03291	1.02425	0.491667
TRV2:PpCYP734A14-10	actin	18.8585			TRV2:PpCYP734A14-10	PpCYP734A36	27.663	9.11239	1.10373	0.465312
TRV2:PpCYP734A14-11	actin	17.3661	18.1847		TRV2:PpCYP734A14-11	PpCYP734A22	28.4354	10.2507	2.24199	0.211394
TRV2:PpCYP734A14-11	actin	19.0147			TRV2:PpCYP734A14-11	PpCYP734A23	28.0513	9.86654	1.85788	0.275882
TRV2:PpCYP734A14-11	actin	18.1735			TRV2:PpCYP734A14-11	PpCYP734A24	27.9628	9.77808	1.76942	0.293327
TRV2:PpCYP734A14-12	actin	17.572	18.1552		TRV2:PpCYP734A14-12	PpCYP734A26	28.1615	10.0063	1.99768	0.250403
TRV2:PpCYP734A14-12	actin	18.1287			TRV2:PpCYP734A14-12	PpCYP734A27	27.9492	9.79405	1.78538	0.290099
TRV2:PpCYP734A14-12	actin	18.7647			TRV2:PpCYP734A14-12	PpCYP734A28	27.9112	9.75605	1.74739	0.297841
TRV2:PpCYP734A14-13	actin	21.2091	20.4624		TRV2:PpCYP734A14-13	PpCYP734A30	29.8635	9.40114	1.39247	0.380912
TRV2:PpCYP734A14-13	actin	20.2291			TRV2:PpCYP734A14-13	PpCYP734A31	29.7618	9.29941	1.29075	0.408739
TRV2:PpCYP734A14-13	actin	19.9488			TRV2:PpCYP734A14-13	PpCYP734A32	29.8711	9.40872	1.40006	0.378914
TRV2:PpCYP734A14-14	actin	22.0511	22.519		TRV2:PpCYP734A14-14	PpCYP734A34	31.4991	8.98018	0.971512	0.509971
TRV2:PpCYP734A14-14	actin	22.4724			TRV2:PpCYP734A14-14	PpCYP734A35	31.6904	9.17139	1.16272	0.446669
TRV2:PpCYP734A14-14	actin	23.0334			TRV2:PpCYP734A14-14	PpCYP734A36	30.915	8.39602	0.387358	0.764528
TRV2:PpCYP734A14-15	actin	19.3338	18.9195		TRV2:PpCYP734A14-15	PpCYP734A30	27.8712	8.95176	0.943092	0.520117
TRV2:PpCYP734A14-15	actin	18.8098			TRV2:PpCYP734A14-15	PpCYP734A31	27.846	8.92653	0.91786	0.529294
TRV2:PpCYP734A14-15	actin	18.6148			TRV2:PpCYP734A14-15	PpCYP734A32	27.8166	8.89717	0.888504	0.540174
TRV2:PpCYP734A14-16	actin	19.1338	18.8195		TRV2:PpCYP734A14-16	PpCYP734A30	27.5712	8.75176	0.743092	0.597457
TRV2:PpCYP734A14-16	actin	18.7098			TRV2:PpCYP734A14-16	PpCYP734A31	27.46	8.6405	0.631831	0.645357
TRV2:PpCYP734A14-16	actin	18.6148			TRV2:PpCYP734A14-16	PpCYP734A32	27.7966	8.97717	0.968504	0.511036
TRV2:PpCYP734A14-17	actin	17.731	17.7203		TRV2:PpCYP734A14-17	PpCYP734A34	27.7795	10.0592	2.05054	0.241394
TRV2:PpCYP734A14-17	actin	17.911			TRV2:PpCYP734A14-17	PpCYP734A35	26.7689	9.04856	1.0399	0.486362
TRV2:PpCYP734A14-17	actin	17.519			TRV2:PpCYP734A14-17	PpCYP734A36	26.6431	8.92277	0.9141	0.530675
TRV2:PpCYP734A14-18	actin	18.031	17.811		TRV2:PpCYP734A14-18	PpCYP734A22	27.1795	9.36854	1.35987	0.389617
TRV2:PpCYP734A14-18	actin	17.811			TRV2:PpCYP734A14-18	PpCYP734A23	27.652	9.84099	1.83232	0.280812
TRV2:PpCYP734A14-18	actin	17.591			TRV2:PpCYP734A14-18	PpCYP734A24	26.8431	9.0321	1.02343	0.491944

## Sheet: Overexpressing miR395a-3p
Table S1-3 The data of expression analysis among transgenetic lines overexpressing miR395a-3p
cDNA	Gene name	CT	Average value		cDNA	Gene name	CT	△CT	△△CT	2-△△CT
35S：SAK	actin	7.02293	6.94073		35S：SAK	miR395a-3p	26.4538	19.5131	0.020696	0.985757
35S：SAK	actin	6.8087			35S：SAK	miR395a-3p	26.4016	19.4608	-0.0315577	1.02212
35S：SAK	actin	6.99054			35S：SAK	miR395a-3p	26.444	19.5033	0.0108617	0.9925
35S:miR395a-1	actin	10.873	10.5047		35S:miR395a-1	miR395a-3p	25.9207	15.416	-4.07636	16.8697
35S:miR395a-1	actin	10.3965			35S:miR395a-1	miR395a-3p	26.4267	15.922	-3.57041	11.8795
35S:miR395a-1	actin	10.2447			35S:miR395a-1	miR395a-3p	26.4722	15.9675	-3.52492	11.5108
35S:miR395a-2	actin	10.7132	10.61		35S:miR395a-2	miR395a-3p	26.5943	15.9843	-3.50807	11.3772
35S:miR395a-2	actin	10.8015			35S:miR395a-2	miR395a-3p	26.9244	16.3144	-3.17804	9.05079
35S:miR395a-2	actin	10.3154			35S:miR395a-2	miR395a-3p	27.3977	16.7877	-2.70472	6.5193
35S:miR395a-3	actin	12.2068	11.9716		35S:miR395a-3	miR395a-3p	29.7431	17.7715	-1.72087	3.29634
35S:miR395a-3	actin	11.9039			35S:miR395a-3	miR395a-3p	29.0959	17.1243	-2.36808	5.16255
35S:miR395a-3	actin	11.804			35S:miR395a-3	miR395a-3p	28.7473	16.7757	-2.71669	6.57364
35S:miR395a-4	actin	10.158	10.0868		35S:miR395a-4	miR395a-3p	25.1902	15.1035	-3.45328	10.9532
35S:miR395a-4	actin	10.1064			35S:miR395a-4	miR395a-3p	25.9286	15.8418	-2.71496	6.56574
35S:miR395a-4	actin	9.99586			35S:miR395a-4	miR395a-3p	25.7878	15.7011	-2.85569	7.23851
35S:miR395a-5	actin	10.97	10.8191		35S:miR395a-5	miR395a-3p	24.9296	14.1106	-4.44617	21.7988
35S:miR395a-5	actin	10.7053			35S:miR395a-5	miR395a-3p	24.9637	14.1447	-4.41206	21.2893
35S:miR395a-5	actin	10.7819			35S:miR395a-5	miR395a-3p	24.9569	14.1378	-4.4189	21.3905
35S:miR395a-6	actin	12.5515	12.3788		35S:miR395a-6	miR395a-3p	27.6636	15.2849	-3.27188	9.65904
35S:miR395a-5	actin	12.3402			35S:miR395a-5	miR395a-3p	26.8466	14.4678	-4.08895	17.0176
35S:miR395a-5	actin	12.2446			35S:miR395a-5	miR395a-3p	26.9306	14.5518	-4.00493	16.0547
35S:miR395a-7	actin	10.9632	10.9454		35S:miR395a-7	miR395a-3p	26.8155	15.87	-3.62235	12.3151
35S:miR395a-7	actin	10.9419			35S:miR395a-7	miR395a-3p	26.9356	15.9901	-3.50225	11.3314
35S:miR395a-7	actin	10.9313			35S:miR395a-7	miR395a-3p	27.2823	16.3369	-3.15552	8.91056
35S:miR395a-8	actin	10.9549	10.9948		35S:miR395a-8	miR395a-3p	26.3552	15.3604	-4.13203	17.5333
35S:miR395a-8	actin	10.9333			35S:miR395a-8	miR395a-3p	26.2091	15.2142	-4.27815	19.4023
35S:miR395a-8	actin	11.0962			35S:miR395a-8	miR395a-3p	26.4117	15.4169	-4.07551	16.8597
35S:miR395a-9	actin	10.9306	10.8197		35S:miR395a-9	miR395a-3p	26.794	15.9743	-3.51811	11.4566
35S:miR395a-9	actin	10.7409			35S:miR395a-9	miR395a-3p	26.8893	16.0696	-3.42276	10.7239
35S:miR395a-9	actin	10.7874			35S:miR395a-9	miR395a-3p	26.7539	15.9342	-3.5582	11.7794
35S:miR395a-10	actin	10.873	10.5047		35S:miR395a-10	miR395a-3p	25.9207	15.416	-4.07636	16.8697
35S:miR395a-10	actin	10.3965			35S:miR395a-10	miR395a-3p	26.4267	15.922	-3.57041	11.8795
35S:miR395a-10	actin	10.2447			35S:miR395a-10	miR395a-3p	26.4722	15.9675	-3.52492	11.5108
35S:miR395a-11	actin	9.37963	9.27094		35S:miR395a-11	miR395a-3p	27.8758	18.6049	-0.887543	1.85002
35S:miR395a-11	actin	9.44534			35S:miR395a-11	miR395a-3p	27.652	18.381	-1.11135	2.16048
35S:miR395a-11	actin	8.98786			35S:miR395a-11	miR395a-3p	27.2644	17.9935	-1.49891	2.82629
35S:miR395a-12	actin	11.049	10.8812		35S:miR395a-12	miR395a-3p	26.9048	16.0236	-3.46878	11.0715
35S:miR395a-12	actin	10.8079			35S:miR395a-12	miR395a-3p	27.0155	16.1343	-3.3581	10.2539
35S:miR395a-12	actin	10.7867			35S:miR395a-12	miR395a-3p	26.6954	15.8142	-3.67824	12.8015
35S:miR395a-13	actin	11.5629	11.5194		35S:miR395a-13	miR395a-3p	28.9365	17.4171	-2.07525	4.21419
35S:miR395a-13	actin	11.5416			35S:miR395a-13	miR395a-3p	28.7028	17.1834	-2.30903	4.95551
35S:miR395a-13	actin	11.4537			35S:miR395a-13	miR395a-3p	28.8909	17.3715	-2.12088	4.3496
35S:miR395a-14	actin	8.453	8.47033		35S:miR395a-14	miR395a-3p	25.892	17.4217	-2.07073	4.20099
35S:miR395a-14	actin	8.478			35S:miR395a-14	miR395a-3p	25.73	17.2597	-2.23273	4.70022
35S:miR395a-14	actin	8.48			35S:miR395a-14	miR395a-3p	25.514	17.0437	-2.44873	5.45934
35S:miR395a-15	actin	11.917	12.0367		35S:miR395a-15	miR395a-3p	27.314	15.2773	-4.21506	18.572
35S:miR395a-15	actin	12.026			35S:miR395a-15	miR395a-3p	27.366	15.3293	-4.16306	17.9146
35S:miR395a-15	actin	12.167			35S:miR395a-15	miR395a-3p	27.488	15.4513	-4.04106	16.4619
35S:miR395a-16	actin	15.705	15.348		35S:miR395a-16	miR395a-3p	30.174	14.826	-4.66639	25.3936
35S:miR395a-16	actin	15.151			35S:miR395a-16	miR395a-3p	30.387	15.039	-4.45339	21.9081
35S:miR395a-16	actin	15.188			35S:miR395a-16	miR395a-3p	30.343	14.995	-4.49739	22.5866
35S:miR395a-17	actin	11.4328	10.9342		35S:miR395a-17	miR395a-3p	25.8614	14.9271	-4.56526	23.6744
35S:miR395a-17	actin	10.4031			35S:miR395a-17	miR395a-3p	25.9519	15.0176	-4.47475	22.2348
35S:miR395a-17	actin	10.9669			35S:miR395a-17	miR395a-3p	25.8196	14.8853	-4.60709	24.3709
35S:miR395a-18		8.514	8.42967		35S:miR395a-18		23.844	15.4143	-4.07806	16.8896
35S:miR395a-18		8.433			35S:miR395a-18		24.371	15.9413	-3.55106	11.7213
35S:miR395a-18		8.342			35S:miR395a-18		24.157	15.7273	-3.76506	13.5955

## Sheet: Silencing miR395a-3p
Table S1-4 qRT-PCR data of peach seedlings transient expressed PpCYP734A14 and miR395a.
cDNA	Gene name	CT	Average value		cDNA	Gene name	CT	△CT	△△CT	2-△△CT
TRV2	actin	7.98	7.81633		TRV2	miR395a-3p	24.025	16.2087	-0.0606667	1.04295
TRV2	actin	7.722			TRV2	miR395a-3p	24.174	16.3577	0.0883333	0.940609
TRV2	actin	7.747			TRV2	miR395a-3p	24.058	16.2417	-0.0276667	1.01936
STTM395a-1	actin	12.0328	12.0455		STTM395a-1	miR395a-3p	28.9438	16.8983	0.628968	0.646639
STTM395a-1	actin	12.2403			STTM395a-1	miR395a-3p	28.4935	16.4479	0.178609	0.883555
STTM395a-1	actin	11.8634			STTM395a-1	miR395a-3p	28.9839	16.9384	0.669071	0.628911
STTM395a-2	actin	11.0328	11.7122		STTM395a-2	miR395a-3p	29.1438	17.4316	1.16231	0.446797
STTM395a-2	actin	12.2403			STTM395a-2	miR395a-3p	29.4935	17.7813	1.51195	0.350637
STTM395a-2	actin	11.8634			STTM395a-2	miR395a-3p	28.9839	17.2717	1.00241	0.499164
STTM395a-3	actin	11.0328	11.7122		STTM395a-3	miR395a-3p	29.1714	17.4592	1.18988	0.43834
STTM395a-3	actin	12.2403			STTM395a-3	miR395a-3p	28.9913	17.2792	1.00984	0.496601
STTM395a-3	actin	11.8634			STTM395a-3	miR395a-3p	29.0556	17.3434	1.07406	0.47498
STTM395a-4	actin	12.0328	11.7122		STTM395a-4	miR395a-3p	29.1438	17.4316	1.16231	0.446797
STTM395a-4	actin	11.2403			STTM395a-4	miR395a-3p	29.1392	17.427	1.15768	0.448232
STTM395a-4	actin	11.8634			STTM395a-4	miR395a-3p	29.067	17.3548	1.08545	0.471246
STTM395a-5	actin	7.678	7.64067		STTM395a-5	miR395a-3p	31.316	23.6753	7.406	0.0058962
STTM395a-5	actin	7.622			STTM395a-5	miR395a-3p	31.09	23.4493	7.18	0.00689612
STTM395a-5	actin	7.622			STTM395a-5	miR395a-3p	30.999	23.3583	7.089	0.00734511
STTM395a-6	actin	10.514	10.283		STTM395a-6	miR395a-3p	32.305	22.022	5.75267	0.018547
STTM395a-6	actin	10.17			STTM395a-6	miR395a-3p	32.24	21.957	5.68767	0.0194018
STTM395a-6	actin	10.165			STTM395a-6	miR395a-3p	31.937	21.654	5.38467	0.0239361
STTM395a-7	actin	9.598	9.72367		STTM395a-7	miR395a-3p	33.246	23.5223	7.253	0.00655586
STTM395a-7	actin	9.602			STTM395a-7	miR395a-3p	33.804	24.0803	7.811	0.00445302
STTM395a-7	actin	9.971			STTM395a-7	miR395a-3p	33.626	23.9023	7.633	0.00503777
STTM395a-8	actin	9.605	9.569		STTM395a-8	miR395a-3p	28.528	18.959	2.68967	0.154999
STTM395a-8	actin	9.552			STTM395a-8	miR395a-3p	28.763	19.194	2.92467	0.131701
STTM395a-8	actin	9.55			STTM395a-8	miR395a-3p	28.469	18.9	2.63067	0.161469
STTM395a-9	actin	8.98	8.99333		STTM395a-9	miR395a-3p	29.434	20.4407	4.17133	0.0555013
STTM395a-9	actin	8.835			STTM395a-9	miR395a-3p	28.775	19.7817	3.51233	0.087636
STTM395a-9	actin	9.165			STTM395a-9	miR395a-3p	28.496	19.5027	3.23333	0.106333
STTM395a-10	actin	11.868	11.653		STTM395a-10	miR395a-3p	29.125	17.472	1.20267	0.434471
STTM395a-10	actin	11.549			STTM395a-10	miR395a-3p	28.829	17.176	0.906667	0.533416
STTM395a-10	actin	11.542			STTM395a-10	miR395a-3p	29.1	17.447	1.17767	0.442066
STTM395a-11	actin	9.61	9.56133		STTM395a-11	miR395a-3p	31.888	22.3267	6.05733	0.0150162
STTM395a-11	actin	9.517			STTM395a-11	miR395a-3p	31.503	21.9417	5.67233	0.0196091
STTM395a-11	actin	9.557			STTM395a-11	miR395a-3p	31.529	21.9677	5.69833	0.0192589
STTM395a-12	actin	8.051	7.99267		STTM395a-12	miR395a-3p	26.228	18.2353	1.966	0.255962
STTM395a-12	actin	8.026			STTM395a-12	miR395a-3p	26.396	18.4033	2.134	0.227825
STTM395a-12	actin	7.901			STTM395a-12	miR395a-3p	26.354	18.3613	2.092	0.234555
STTM395a-13	actin	9.598	9.72367		STTM395a-13	miR395a-3p	33.246	23.5223	7.253	0.00655586
STTM395a-13	actin	9.602			STTM395a-13	miR395a-3p	33.804	24.0803	7.811	0.00445302
STTM395a-13	actin	9.971			STTM395a-13	miR395a-3p	33.626	23.9023	7.633	0.00503777
STTM395a-14	actin	9.605	9.569		STTM395a-14	miR395a-3p	28.528	18.959	2.68967	0.154999
STTM395a-14	actin	9.552			STTM395a-14	miR395a-3p	28.763	19.194	2.92467	0.131701
STTM395a-14	actin	9.55			STTM395a-14	miR395a-3p	28.469	18.9	2.63067	0.161469
STTM395a-15	actin	8.98	8.99333		STTM395a-15	miR395a-3p	29.434	20.4407	4.17133	0.0555013
STTM395a-15	actin	8.835			STTM395a-15	miR395a-3p	28.775	19.7817	3.51233	0.087636
STTM395a-15	actin	9.165			STTM395a-15	miR395a-3p	28.496	19.5027	3.23333	0.106333
STTM395a-16	actin	10.4328	10.015		STTM395a-16	miR395a-3p	28.7139	18.4975	2.22816	0.21343
STTM395a-16	actin	10.2403			STTM395a-16	miR395a-3p	29.1392	18.9228	2.65349	0.158936
STTM395a-16	actin	9.97598			STTM395a-16	miR395a-3p	28.8956	18.6792	2.40985	0.188175
STTM395a-17	actin	9.43282	9.27062		STTM395a-17	miR395a-3p	27.8139	18.5432	2.27391	0.206769
STTM395a-17	actin	8.40307			STTM395a-17	miR395a-3p	27.3992	18.1286	1.85923	0.275623
STTM395a-17	actin	9.97598			STTM395a-17	miR395a-3p	28.0196	18.7489	2.4796	0.179294
STTM395a-18	actin	8.43282	9.26758		STTM395a-18	miR395a-3p	30.8139	21.5463	5.27695	0.0257917
STTM395a-18	actin	9.40307			STTM395a-18	miR395a-3p	30.3752	21.1076	4.83827	0.034957
STTM395a-18	actin	9.96686			STTM395a-18	miR395a-3p	30.3196	21.052	4.78264	0.0363314
