# Supplementary material for: LncRNA7503 decreases peach (Prunus persica) branch number and angle by inducing pre-miR395a degradation and reducing bioactive BR content
Source: Mol Hortic. 2026 May 7;6:31. doi: 10.1186/s43897-025-00215-6 (PMC13151148; doi:10.1186/s43897-025-00215-6)
Supplement: Supplementary file 7 — Supplementary Material 7. Table S2. Data (including internodes number and branch number) of peach seedlings transient expressed PpCYP734A14 and miR395a-3p (1 Month after culturing). [file 43897_2025_215_MOESM7_ESM.xlsx]

## Sheet: Sheet1
Table S2 Data (including internodes number and branch number) of peach seedlings transient expressed PpCYP734A14 and miR395a-3p (1 Month after culturing).
Lines	Number of internodes of 35S:SAK	Lines	Number of internodes of 35S:CYP734A14	Lines	Number of internodes of 35S:miR395a
35S:SAK-1	23	35S:PpCYP734A14-1	23	35S:miR395a-1	23
35S:SAK-2	24	35S:PpCYP734A14-2	22	35S:miR395a-2	24
35S:SAK-3	22	35S:PpCYP734A14-3	21	35S:miR395a-3	24
35S:SAK-4	20	35S:PpCYP734A14-4	20	35S:miR395a-4	21
35S:SAK-5	20	35S:PpCYP734A14-5	21	35S:miR395a-5	23
35S:SAK-6	18	35S:PpCYP734A14-6	18	35S:miR395a-6	22
35S:SAK-7	25	35S:PpCYP734A14-7	17	35S:miR395a-7	21
35S:SAK-8	17	35S:PpCYP734A14-8	21	35S:miR395a-8	23
35S:SAK-9	19	35S:PpCYP734A14-9	17	35S:miR395a-9	20
35S:SAK-10	22	35S:PpCYP734A14-10	19	35S:miR395a-10	19
35S:SAK-11	18	35S:PpCYP734A14-11	22	35S:miR395a-11	17
35S:SAK-12	18	35S:PpCYP734A14-12	21	35S:miR395a-12	20
35S:SAK-13	20	35S:PpCYP734A14-13	21	35S:miR395a-13	17
35S:SAK-14	18	35S:PpCYP734A14-14	22	35S:miR395a-14	19
35S:SAK-15	17	35S:PpCYP734A14-15	21	35S:miR395a-15	20
35S:SAK-16	21	35S:PpCYP734A14-16	18	35S:miR395a-16	20
35S:SAK-17	23	35S:PpCYP734A14-17	18	35S:miR395a-17	19
35S:SAK-18	23	35S:PpCYP734A14-18	25	35S:miR395a-18	20
Average value	20.4444	Average value	20.3889	Average value	20.6667
There is no significant difference.(P≤0.05)
Lines	Number of branches of 35S:SAK	Lines	Branch number of 35S:CYP734A14	Lines	Branch number of 35S:miR395a
35S:SAK-1	2	35S:PpCYP734A14-1	1	35S:miR395a-1	2
35S:SAK-2	2	35S:PpCYP734A14-2	1	35S:miR395a-2	1
35S:SAK-3	3	35S:PpCYP734A14-3	2	35S:miR395a-3	5
35S:SAK-4	1	35S:PpCYP734A14-4	2	35S:miR395a-4	4
35S:SAK-5	3	35S:PpCYP734A14-5	2	35S:miR395a-5	2
35S:SAK-6	2	35S:PpCYP734A14-6	1	35S:miR395a-6	2
35S:SAK-7	2	35S:PpCYP734A14-7	2	35S:miR395a-7	6
35S:SAK-8	2	35S:PpCYP734A14-8	2	35S:miR395a-8	4
35S:SAK-9	3	35S:PpCYP734A14-9	2	35S:miR395a-9	6
35S:SAK-10	3	35S:PpCYP734A14-10	3	35S:miR395a-10	5
35S:SAK-11	1	35S:PpCYP734A14-11	3	35S:miR395a-11	3
35S:SAK-12	5	35S:PpCYP734A14-12	1	35S:miR395a-12	1
35S:SAK-13	1	35S:PpCYP734A14-13	1	35S:miR395a-13	2
35S:SAK-14	1	35S:PpCYP734A14-14	1	35S:miR395a-14	3
35S:SAK-15	1	35S:PpCYP734A14-15	2	35S:miR395a-15	3
35S:SAK-16	2	35S:PpCYP734A14-16	1	35S:miR395a-16	2
35S:SAK-17	2	35S:PpCYP734A14-17	1	35S:miR395a-17	5
35S:SAK-18	3	35S:PpCYP734A14-18	1	35S:miR395a-18	3
Average value	2.16666666666667b	Average value	1.61111111111111c	Average value	3.27777777777778a
There is significant difference.(P≤0.05)
Lines	Branching ratio of 35S:SAK (%)	Lines	Branching ratio of 35S:CYP734A14 (%)	Lines	Branching ratio of 35S:miR395a (%)
35S:SAK-1	8.69565	35S:PpCYP734A14-1	4.34783	35S:miR395a-1	8.69565
35S:SAK-2	8.33333	35S:PpCYP734A14-2	4.54545	35S:miR395a-2	4.16667
35S:SAK-3	13.6364	35S:PpCYP734A14-3	9.52381	35S:miR395a-3	20.8333
35S:SAK-4	5	35S:PpCYP734A14-4	10	35S:miR395a-4	19.0476
35S:SAK-5	15	35S:PpCYP734A14-5	9.52381	35S:miR395a-5	8.69565
35S:SAK-6	11.1111	35S:PpCYP734A14-6	5.55556	35S:miR395a-6	9.09091
35S:SAK-7	8	35S:PpCYP734A14-7	11.7647	35S:miR395a-7	28.5714
35S:SAK-8	11.7647	35S:PpCYP734A14-8	9.52381	35S:miR395a-8	17.3913
35S:SAK-9	15.7895	35S:PpCYP734A14-9	11.7647	35S:miR395a-9	30
35S:SAK-10	13.6364	35S:PpCYP734A14-10	15.7895	35S:miR395a-10	26.3158
35S:SAK-11	5.55556	35S:PpCYP734A14-11	13.6364	35S:miR395a-11	17.6471
35S:SAK-12	27.7778	35S:PpCYP734A14-12	4.7619	35S:miR395a-12	5
35S:SAK-13	5	35S:PpCYP734A14-13	4.7619	35S:miR395a-13	11.7647
35S:SAK-14	5.55556	35S:PpCYP734A14-14	4.54545	35S:miR395a-14	15.7895
35S:SAK-15	5.88235	35S:PpCYP734A14-15	9.52381	35S:miR395a-15	15
35S:SAK-16	9.52381	35S:PpCYP734A14-16	5.55556	35S:miR395a-16	10
35S:SAK-17	8.69565	35S:PpCYP734A14-17	5.55556	35S:miR395a-17	26.3158
35S:SAK-18	13.0435	35S:PpCYP734A14-18	4	35S:miR395a-18	15
Average value	10.6667325136836b	Average value	7.90190735694823c	Average value	15.8602150537634a
There is significant difference.(P≤0.05)
Lines	Number of internodes of TRV2	Lines	Number of internodes of TRV2:CYP734A14	Lines	Number of internodes of STTM395a
TRV2-1	21	TRV2:PpCYP734A14-1	22	STTM395a-1	23
TRV2-2	21	TRV2:PpCYP734A14-2	22	STTM395a-2	25
TRV2-3	18	TRV2:PpCYP734A14-3	23	STTM395a-3	21
TRV2-4	20	TRV2:PpCYP734A14-4	20	STTM395a-4	26
TRV2-5	22	TRV2:PpCYP734A14-5	22	STTM395a-5	25
TRV2-6	22	TRV2:PpCYP734A14-6	18	STTM395a-6	23
TRV2-7	21	TRV2:PpCYP734A14-7	22	STTM395a-7	21
TRV2-8	23	TRV2:PpCYP734A14-8	22	STTM395a-8	16
TRV2-9	18	TRV2:PpCYP734A14-9	21	STTM395a-9	20
TRV2-10	19	TRV2:PpCYP734A14-10	20	STTM395a-10	22
TRV2-11	22	TRV2:PpCYP734A14-11	25	STTM395a-11	18
TRV2-12	19	TRV2:PpCYP734A14-12	21	STTM395a-12	18
TRV2-13	20	TRV2:PpCYP734A14-13	22	STTM395a-13	21
TRV2-14	22	TRV2:PpCYP734A14-14	20	STTM395a-14	20
TRV2-15	20	TRV2:PpCYP734A14-15	19	STTM395a-15	18
TRV2-16	18	TRV2:PpCYP734A14-16	18	STTM395a-16	22
TRV2-17	19	TRV2:PpCYP734A14-17	19	STTM395a-17	17
TRV2-18	19	TRV2:PpCYP734A14-18	18	STTM395a-18	20
Average value	20.2222	Average value	20.7778	Average value	20.8889
There is no significant difference.(P≤0.05)
Lines	Number of branches of TRV2	Lines	Number of branches of TRV2:CYP734A14	Lines	Number of branches of STTM395a
TRV2-1	1	TRV2:PpCYP734A14-1	3	STTM395a-1	3
TRV2-2	3	TRV2:PpCYP734A14-2	3	STTM395a-2	5
TRV2-3	3	TRV2:PpCYP734A14-3	1	STTM395a-3	3
TRV2-4	5	TRV2:PpCYP734A14-4	2	STTM395a-4	2
TRV2-5	1	TRV2:PpCYP734A14-5	2	STTM395a-5	3
TRV2-6	4	TRV2:PpCYP734A14-6	1	STTM395a-6	2
TRV2-7	4	TRV2:PpCYP734A14-7	1	STTM395a-7	2
TRV2-8	4	TRV2:PpCYP734A14-8	6	STTM395a-8	1
TRV2-9	3	TRV2:PpCYP734A14-9	3	STTM395a-9	1
TRV2-10	2	TRV2:PpCYP734A14-10	5	STTM395a-10	2
TRV2-11	1	TRV2:PpCYP734A14-11	7	STTM395a-11	3
TRV2-12	4	TRV2:PpCYP734A14-12	9	STTM395a-12	3
TRV2-13	2	TRV2:PpCYP734A14-13	4	STTM395a-13	2
TRV2-14	4	TRV2:PpCYP734A14-14	7	STTM395a-14	1
TRV2-15	1	TRV2:PpCYP734A14-15	5	STTM395a-15	1
TRV2-16	2	TRV2:PpCYP734A14-16	3	STTM395a-16	2
TRV2-17	2	TRV2:PpCYP734A14-17	3	STTM395a-17	1
TRV2-18	3	TRV2:PpCYP734A14-18	2	STTM395a-18	1
Average value	2.72222222222222b	Average value	3.72222222222222a	Average value	2.11111111111111b
There is significant difference.(P≤0.05)
Lines	Branching ratio of TRV2 (%)	Lines	Branching ratio of TRV2:CYP734A14 (%)	Lines	Branching ratio of STTM395a (%)
TRV2-1	4.7619	TRV2:PpCYP734A14-1	13.6364	`	13.0435
TRV2-2	14.2857	TRV2:PpCYP734A14-2	13.6364	STTM395a-2	20
TRV2-3	16.6667	TRV2:PpCYP734A14-3	4.34783	STTM395a-3	14.2857
TRV2-4	25	TRV2:PpCYP734A14-4	10	STTM395a-4	7.69231
TRV2-5	4.54545	TRV2:PpCYP734A14-5	9.09091	STTM395a-5	12
TRV2-6	18.1818	TRV2:PpCYP734A14-6	5.55556	STTM395a-6	8.69565
TRV2-7	19.0476	TRV2:PpCYP734A14-7	4.54545	STTM395a-7	9.52381
TRV2-8	17.3913	TRV2:PpCYP734A14-8	27.2727	STTM395a-8	6.25
TRV2-9	16.6667	TRV2:PpCYP734A14-9	14.2857	STTM395a-9	5
TRV2-10	10.5263	TRV2:PpCYP734A14-10	25	STTM395a-10	9.09091
TRV2-11	4.54545	TRV2:PpCYP734A14-11	28	STTM395a-11	16.6667
TRV2-12	21.0526	TRV2:PpCYP734A14-12	42.8571	STTM395a-12	16.6667
TRV2-13	10	TRV2:PpCYP734A14-13	18.1818	STTM395a-13	9.52381
TRV2-14	18.1818	TRV2:PpCYP734A14-14	35	STTM395a-14	5
TRV2-15	5	TRV2:PpCYP734A14-15	26.3158	STTM395a-15	5.55556
TRV2-16	11.1111	TRV2:PpCYP734A14-16	16.6667	STTM395a-16	9.09091
TRV2-17	10.5263	TRV2:PpCYP734A14-17	15.7895	STTM395a-17	5.88235
TRV2-18	15.7895	TRV2:PpCYP734A14-18	11.1111	STTM395a-18	5
Average value	13.4615384615385b	Average value	17.9144385026738a	Average value	10.1063829787234c
There is significant difference.(P≤0.05)
