# Supplementary material for: LncRNA7503 decreases peach (Prunus persica) branch number and angle by inducing pre-miR395a degradation and reducing bioactive BR content
Source: Mol Hortic. 2026 May 7;6:31. doi: 10.1186/s43897-025-00215-6 (PMC13151148; doi:10.1186/s43897-025-00215-6)
Supplement: Supplementary file 8 — Supplementary Material 8. Table S3. Branch angle data with PpCYP734A14 and miR395a was transient overexpressed or silenced in peach seedlings. [file 43897_2025_215_MOESM8_ESM.xlsx]

## Sheet: Sheet1
Table S3. Branch angle data with PpCYP734A14 and miR395a was transient overexpressed or silenced in peach seedlings.
Lines	Branching angle of 35S:SAK ( °)	Lines	Branching angle of 35S:PpCYP734A14 ( °)	Lines	Branching angle of 35S:miR395a ( °)
35S:SAK-1	45.458	35S:PpCYP734A14-1	31.56	35S:miR395a-1	52.58
35S:SAK-2	44.286	35S:PpCYP734A14-2	32.049	35S:miR395a-2	52.32
35S:SAK-3	44.204	35S:PpCYP734A14-3	37.463	35S:miR395a-3	50.733
35S:SAK-4	44.813	35S:PpCYP734A14-4	37.4	35S:miR395a-4	51.118
35S:SAK-5	44.423	35S:PpCYP734A14-5	32.905	35S:miR395a-5	50.869
35S:SAK-6	45.321	35S:PpCYP734A14-6	38.64	35S:miR395a-6	53.384
35S:SAK-7	45.188	35S:PpCYP734A14-7	32.668	35S:miR395a-7	50.781
35S:SAK-8	44.543	35S:PpCYP734A14-8	36.87	35S:miR395a-8	53.223
35S:SAK-9	40.564	35S:PpCYP734A14-9	39.835	35S:miR395a-9	55.365
35S:SAK-10	40.382	35S:PpCYP734A14-10	30.197	35S:miR395a-10	50.13
35S:SAK-11	47.113	35S:PpCYP734A14-11	31.843	35S:miR395a-11	51.866
35S:SAK-12	48.765	35S:PpCYP734A14-12	38.75	35S:miR395a-12	56.45
35S:SAK-13	42.89	35S:PpCYP734A14-13	39.11	35S:miR395a-13	58.85
35S:SAK-14	48.764	35S:PpCYP734A14-14	31.022	35S:miR395a-14	57.886
35S:SAK-15	41.19	35S:PpCYP734A14-15	40.55	35S:miR395a-15	50.354
35S:SAK-16	42.32	35S:PpCYP734A14-16	30.405	35S:miR395a-16	49.665
35S:SAK-17	49.225	35S:PpCYP734A14-17	39.9	35S:miR395a-17	58.7
35S:SAK-18	40.88	35S:PpCYP734A14-18	28.775	35S:miR395a-18	50.06
Average value	44.463b	Average value	34.997c	Average value	53.019a
Lines	Branching angle of TRV2 ( °)	Lines	Branching angle of TRV2:PpCYP734A14 ( °)	Lines	Branching angle of STTM395a ( °)
TRV2-1	47.298	TRV2:PpCYP734A14-1	53.223	STTM395a-1	40.37
TRV2-2	47.386	TRV2:PpCYP734A14-2	51.821	STTM395a-2	41.323
TRV2-3	47.971	TRV2:PpCYP734A14-3	53.026	STTM395a-3	40.686
TRV2-4	44.204	TRV2:PpCYP734A14-4	53.35	STTM395a-4	39.245
TRV2-5	47.291	TRV2:PpCYP734A14-5	51.717	STTM395a-5	40.997
TRV2-6	47.157	TRV2:PpCYP734A14-6	51.645	STTM395a-6	40.686
TRV2-7	46.424	TRV2:PpCYP734A14-7	53.026	STTM395a-7	39.626
TRV2-8	45.878	TRV2:PpCYP734A14-8	52.32	STTM395a-8	40.816
TRV2-9	48.589	TRV2:PpCYP734A14-9	53.1	STTM395a-9	37.229
TRV2-10	43.38	TRV2:PpCYP734A14-10	57.912	STTM395a-10	41.12
TRV2-11	45.546	TRV2:PpCYP734A14-11	50.69	STTM395a-11	41.856
TRV2-12	49.642	TRV2:PpCYP734A14-12	60.13	STTM395a-12	37.24
TRV2-13	50.122	TRV2:PpCYP734A14-13	60.326	STTM395a-13	42.032
TRV2-14	43.556	TRV2:PpCYP734A14-14	64.04	STTM395a-14	34.355
TRV2-15	42.93	TRV2:PpCYP734A14-15	49.798	STTM395a-15	36.361
TRV2-16	48.875	TRV2:PpCYP734A14-16	62.105	STTM395a-16	35.71
TRV2-17	50.75	TRV2:PpCYP734A14-17	63.221	STTM395a-17	43.35
TRV2-18	42.855	TRV2:PpCYP734A14-18	60.47	STTM395a-18	45.2
Average value	46.6589b	Average value	55.662a	Average value	39.900c
