# Supplementary material for: LncRNA7503 decreases peach (Prunus persica) branch number and angle by inducing pre-miR395a degradation and reducing bioactive BR content
Source: Mol Hortic. 2026 May 7;6:31. doi: 10.1186/s43897-025-00215-6 (PMC13151148; doi:10.1186/s43897-025-00215-6)
Supplement: Supplementary file 9 — Supplementary Material 9. Table S4 List of primers used in this study. [file 43897_2025_215_MOESM9_ESM.xlsx]

## Sheet: Sheet1
		Table S4 List of primers used in this study.
		Primers used in PCR .
		Assay	Gene name	Gene ID	Sequence (5'-3')/F	Sequence (5'-3') /R
		PCR	PpPCYP734A14	Prupe.1G296900	ATGACTACTTTGGGAGGCCTAATAA	TCAAAGTGGTTGTAGCCTTACCTG
			Pre-miR395a		AGCTTCAATATTCTCATGTCATCCG	CCTTCGTCTGAATCTGATTCTGACC
			lncRNA7503	TCNOS00031947	TCTCCACTGACGTAAGGGATGAC	TCCACAGTTTTCGCGATCCAG
		Primers used in VIGS.
		Assay	Gene name	Gene ID	Sequence (5'-3')/F	Sequence (5'-3') /R	Restriction Site
		VIGS	PTRV2-CYP734A14	Prupe.1G296900	ATTCTGTGAGTAAGGTTACCGAATTCACTACTTTGGGAGGCCTAATAATCA	TCTTCGGGACATGCCCGGGCCTCGAGACTTCCTTTTTCATGTTGGAGATTT	EcoRI XhoI
		Primers used in overexpression vectors construction.
		Assay	Gene name		Sequence (5'-3')/F	Sequence (5'-3') /R	Restriction Site
		Overexpression	35S:miR395a		TCCAAAGAATTCCCCGGTACCAGCTTCAATATTCTCATGTCATCCG	ATGATCTTTGTAATCCTCGAG CCTTCGTCTGAATCTGATTCTGACC	Kpn I Xho I
			35S:lncRNA7503	TCONS_00023353	TCCAAAGAATTCCCCGGTACCTCTCCACTGACGTAAGGGATGAC	ATGATCTTTGTAATCCTCGAGTCCACAGTTTTCGCGATCCAG	Kpn I Xho I
			35S:PpPCYP734A14	Prupe.1G296900	TCCAAAGAATTCCCCGGTACCATGACTACTTTGGGAGGCCTAA	ATGATCTTTGTAATCCTCGAGTCAAAGTGGTTGTAGCCTTACCTG	Kpn I Xho I
		Primers used in transient expression in tobacco leaves.
		Assay	Gene name	Gene ID	Sequence (5'-3')/F	Sequence (5'-3') /R	Restriction Site
		qRT-PCR	actin		TGACCGAATGAGCAAGGAAATTACT	TACTCAGCTTTGGCAATCCACATC
			GFP		CTGAGGGATACGTGCAGGAGA	CCAACTTGTGGCCGAGGAT
		Transient expression	OX-TS	Prupe.1G296900	GCCTCGAGGAGAGCCCCCAAACATTTCAATCTAGACG	CGTCTAGATTGAAATGTTTGGGGGCTCTCCTCGAGGC	Xho I Xba I
			OX-MTS	Prupe.1G296900	GCCTCGAGGAGAAAAAAAAAAAAAATCAATCTAGACG	CGTCTAGATTGATTTTTTTTTTTTTTCTCCTCGAGGC	Xho I Xba I
		Primers used in LUC /REN assay.
		Assay	Gene name	Gene ID	Sequence (5'-3')/F	Sequence (5'-3') /R	Restriction Site
		LUC assay	pGreenII-0800-PpPCYP734A14	Prupe.1G296900	TCGACGGTATCGATAAGCTTACTTATGGTTCTGCAGTGTTTGCTGTGACCCCAAATGAGTCTGAGCTTGATATCGAATTCCTG	CAGGAATTCGATATCAAGCTCAGACTCATTTGGGGTCACAGCAAACACTGCAGAACCATAAGTAAGCTTATCGATACCGTCGA	HindIII
		STTM sequence of miR395a-3p.
		Assay	Gene name		Sequence (5'-3')
		STTM	miR395a-3p	catttggagaggacagcccAAGCTT GACTTCACAAActaCCCCCCTGGGgttgttgttgttatggtctaATTTAAATatggtctaaagaagaagaat GACTTCACAAActaCCCCCCTGGGGAATTCggtacgctgaaatcaccag
		Pimers used in lncRNAs qRT-PCR analysis.
		Assay	Gene name	Gene ID	Sequence (5'-3')/F	Sequence (5'-3') /R
		qRT-PCR	PpGAPDH (Actin)	Prupe.1G234000	GACTTCATTGGTGACAGCAGGT	CGGGATTTAGAGAGTGGATGC
				lncRNA7503	GATTCCACAGAGGCAGAGGC	TCCACAGTTTTCGCGATCCA
				LncRNA1	AAAACACTGGAGGCCAAGCT	ACAATTGGCAGTGTTGGGGA
		Sequence of biotin-labeled pre-miR395a and Scramble.
		Assay	Gene name	Gene ID	Sequence (5'-3')/F	Sequence (5'-3') /R
			Scramble	Prupe.1G304700	CATCCGAATCATATTTCAATTGGTTGTGGGCCGTCTGTTTTTGTTTTTGTTGTTGTG	CACAACAACAAAAACAAAAACAGACGGCCCACAACCAATTGAAATATGATTCGGATG
			Pre-miR395a		AGUUGUCCCCUAGAGUUUCCCUGACCACUUCACUGGGAUCAAGCUUUCCAAAACCCUUCAACUGAGGGUGAAAUUCCAUGCAUGCCAUCCCACUGAAGUGUUUGGGGGAA
		miRNA primers used in qRT-PCR.
		Assay	Gene name	Gene ID	Sequence (5'-3')/F	Sequence (5'-3') /R	Reverse transcription primers
		RT-PCR	PpU6 (Actin)		ACAGAGAAGATTAGCATGGCC	GACCAATTCTCGATTTGTGCG
			mature miR395a-3p		GCGCTGAAGTGTTTGGGG	AGTGCAGGGTCCGAGGTATT	GTCGTATCCAGTGCAGGGTCCGAGGTATTCGCACTGGATACGACAATGAA
		List of primers used in qRT-PCR.
		Assay	Gene name	Gene ID	Sequence (5'-3')/F	Sequence (5'-3') /R
		RT-PCR	PpGAPDH (Actin)	Prupe.1G234000	GACTTCATTGGTGACAGCAGGT	CGGGATTTAGAGAGTGGATGC
			PpPCYP734A14	Prupe.1G296900	TTGGGAAGGATTTGGTGCAGG	TCAGTTTGCCAATGCCATCAAG
			Pre-miR395a		GCATCAGATGGCCCCTAGAGT	CCAAGGGTCCCCCCAAAC
